# Supplementary material for: Prevalence of Mycoplasma genitalium in men with urethritis in a large public hospital in Brussels, Belgium: An observational, cross-sectional study
Source: PLoS One. 2018 Apr 26;13(4):e0196217. doi: 10.1371/journal.pone.0196217 (PMC5919460; doi:10.1371/journal.pone.0196217)
Supplement: S1 File — (XLS) [file pone.0196217.s001.xls]

## Sheet: DATA
ID	COMPLAINT_TYPE	M_GENITALIUM	leucocytes_count	leucocytes_ESTERASE	discharge_on_exam	AGE	sexual_orientation	ethnicity	HIV	NG	CT
1	1 - Objective urethritis	Negative	51	Positive		24	0 - Unknown	3 - Caucasian	Negative	Positive	Negative
2	1 - Objective urethritis	Negative		Negative	Yes	27	b - Hete	1 - African	Negative	Positive	Negative
3	1 - Objective urethritis	Negative			Yes	38	a - Homo/Bi	2 - Asian	Negative	Negative	Negative
4	2 - complaints but no objective urethritis	Negative	3	Negative	No	41	0 - Unknown	3 - Caucasian	Negative	Negative	Negative
5	3 - complaints but incomplete data	Negative			No	27	b - Hete	0 - Unknown	Negative	Negative	Positive
6	2 - complaints but no objective urethritis	Negative	5	Negative	No	29	0 - Unknown	3 - Caucasian	Negative	Negative	Negative
7	3 - complaints but incomplete data	Negative			No	49	a - Homo/Bi	3 - Caucasian	Positive	Negative	Negative
8	1 - Objective urethritis	Negative			Yes	33	a - Homo/Bi	3 - Caucasian	Negative	Positive	Negative
9	1 - Objective urethritis	Negative			Yes	41	0 - Unknown	3 - Caucasian	Negative	Positive	Negative
10	1 - Objective urethritis	Negative	164	Positive		31	b - Hete	3 - Caucasian	Negative	Negative	Negative
11	3 - complaints but incomplete data	Negative			No	31	a - Homo/Bi	3 - Caucasian	Negative	Negative	Negative
12	3 - complaints but incomplete data	Negative			No	42	b - Hete	3 - Caucasian	Negative	Positive	Negative
13	1 - Objective urethritis	Negative	159	Positive		21	b - Hete	0 - Unknown	Negative	Negative	Positive
14	1 - Objective urethritis	Negative			Yes	42	0 - Unknown	0 - Unknown	Negative	Negative	Negative
15	2 - complaints but no objective urethritis	Negative	22	Negative	No	36	a - Homo/Bi	3 - Caucasian	Negative	Negative	Negative
16	1 - Objective urethritis	Negative			Yes	31	b - Hete	3 - Caucasian	Negative	Positive	Negative
17	3 - complaints but incomplete data	Negative			No	29	b - Hete	1 - African	Negative	Negative	Negative
18	1 - Objective urethritis	Negative			Yes	22	0 - Unknown	0 - Unknown	Negative	Negative	Negative
19	1 - Objective urethritis	Negative	112	Positive		36	b - Hete	1 - African	Negative	Negative	Positive
20	1 - Objective urethritis	Negative	3	Positive	Yes	40	b - Hete	1 - African	Negative	Negative	Positive
21	1 - Objective urethritis	Negative	953	Positive		33	0 - Unknown	1 - African	Negative	Negative	Negative
23	3 - complaints but incomplete data	Negative			No	55	b - Hete	3 - Caucasian	Negative	Negative	Negative
25	3 - complaints but incomplete data	Negative			No	42	b - Hete	3 - Caucasian	Negative	Positive	Negative
26	1 - Objective urethritis	Negative	223	Positive		41	b - Hete	3 - Caucasian	Negative	Negative	Positive
27	1 - Objective urethritis	Positive			Yes	22	a - Homo/Bi	3 - Caucasian	Negative	Negative	Negative
28	1 - Objective urethritis	Negative	356	Positive		18	b - Hete	3 - Caucasian	Negative	Positive	Positive
29	3 - complaints but incomplete data	Negative			No	23	b - Hete	3 - Caucasian	Negative	Negative	Negative
30	1 - Objective urethritis	Negative	330	Positive		36	b - Hete	3 - Caucasian	Negative	Negative	Negative
31	2 - complaints but no objective urethritis	Negative	9	Negative	No	37	0 - Unknown	0 - Unknown	Negative	Negative	Negative
33	3 - complaints but incomplete data	Negative			No	49	b - Hete	3 - Caucasian	Negative	Negative	Negative
34	1 - Objective urethritis	Negative	139	Positive		37	b - Hete	3 - Caucasian	Negative	Negative	Negative
36	3 - complaints but incomplete data	Positive			No	48	a - Homo/Bi	3 - Caucasian	Positive	Negative	Negative
37	1 - Objective urethritis	Negative	5041			31	b - Hete	3 - Caucasian	Negative	Positive	Negative
38	1 - Objective urethritis	Negative	62	Positive		22	b - Hete	3 - Caucasian	Negative	Negative	Positive
39	2 - complaints but no objective urethritis	Negative	2		No	46	b - Hete	3 - Caucasian	Negative	Negative	Negative
40	1 - Objective urethritis	Negative			Yes	21	b - Hete	3 - Caucasian	Negative	Positive	Positive
41	2 - complaints but no objective urethritis	Negative	2	Negative	No	46	b - Hete	3 - Caucasian	Negative	Negative	Negative
42	2 - complaints but no objective urethritis	Negative	13		No	26	a - Homo/Bi	3 - Caucasian	Negative	Negative	Negative
43	1 - Objective urethritis	Negative			Yes	21	0 - Unknown	3 - Caucasian	Negative	Negative	Positive
45	1 - Objective urethritis	Positive	505	Positive		26	b - Hete	3 - Caucasian	Negative	Negative	Negative
47	1 - Objective urethritis	Negative			Yes	21	b - Hete	3 - Caucasian	Negative	Negative	Positive
48	2 - complaints but no objective urethritis	Negative	0	Negative	No	23	b - Hete	3 - Caucasian	Negative	Negative	Negative
49	1 - Objective urethritis	Negative	22	Positive	No	24	b - Hete	3 - Caucasian	Negative	Negative	Positive
51	2 - complaints but no objective urethritis	Negative	4	Negative	No	32	a - Homo/Bi	3 - Caucasian	Positive	Negative	Negative
52	2 - complaints but no objective urethritis	Negative	0	Negative	No	33	b - Hete	3 - Caucasian	Negative	Negative	Negative
53	3 - complaints but incomplete data	Negative			No	39	a - Homo/Bi	3 - Caucasian	Negative	Negative	Negative
54	1 - Objective urethritis	Negative	2851	Positive		32	b - Hete	3 - Caucasian	Negative	Negative	Negative
55	1 - Objective urethritis	Negative			Yes	34	a - Homo/Bi	3 - Caucasian	Negative	Positive	Negative
56	3 - complaints but incomplete data	Negative			No	25	b - Hete	3 - Caucasian	Negative	Negative	Negative
57	3 - complaints but incomplete data	Negative			No	29	b - Hete	3 - Caucasian	Negative	Negative	Negative
58	1 - Objective urethritis	Negative			Yes	29	b - Hete	3 - Caucasian	Negative	Negative	Negative
60	1 - Objective urethritis	Negative	1738	Positive		47	a - Homo/Bi	3 - Caucasian	Positive	Positive	Negative
61	3 - complaints but incomplete data	Negative			No	24	b - Hete	3 - Caucasian	Negative	Negative	Negative
62	2 - complaints but no objective urethritis	Negative	9	Negative	No	46	b - Hete	3 - Caucasian	Negative	Negative	Negative
63	1 - Objective urethritis	Negative			Yes	45	b - Hete	3 - Caucasian	Negative	Negative	Negative
66	3 - complaints but incomplete data	Negative				32	a - Homo/Bi	3 - Caucasian	Negative	Negative	Negative
68	1 - Objective urethritis	Negative	0	Negative	Yes	27	0 - Unknown	3 - Caucasian	Negative	Negative	Negative
69	3 - complaints but incomplete data	Negative			No	45	a - Homo/Bi	3 - Caucasian	Negative	Negative	Negative
70	3 - complaints but incomplete data	Negative			No	32	b - Hete	3 - Caucasian	Negative	Negative	Negative
72	1 - Objective urethritis	Negative	1089	Positive		41	b - Hete	3 - Caucasian	Negative	Positive	Negative
73	3 - complaints but incomplete data	Positive			No	23	a - Homo/Bi	3 - Caucasian	Negative	Negative	Negative
75	1 - Objective urethritis	Negative	1719	Positive		25	a - Homo/Bi	3 - Caucasian	Negative	Positive	Positive
76	2 - complaints but no objective urethritis	Negative	0			29	a - Homo/Bi	3 - Caucasian	Negative	Negative	Negative
77	2 - complaints but no objective urethritis	Negative	3	Negative	No	26	b - Hete	3 - Caucasian	Negative	Negative	Negative
78	1 - Objective urethritis	Negative	3848	Positive		21	b - Hete	3 - Caucasian	Negative	Positive	Negative
80	1 - Objective urethritis	Negative	3964	Positive		20	0 - Unknown	3 - Caucasian	Negative	Positive	Negative
81	1 - Objective urethritis	Negative			Yes	27	0 - Unknown	3 - Caucasian	Negative	Positive	Positive
82	1 - Objective urethritis	Negative	27	Positive	No	29	b - Hete	3 - Caucasian	Negative	Negative	Positive
83	3 - complaints but incomplete data	Negative			No	34	a - Homo/Bi	3 - Caucasian	Negative	Negative	Negative
84	1 - Objective urethritis	Negative	140	Positive		35	0 - Unknown	3 - Caucasian	Negative	Negative	Positive
85	1 - Objective urethritis	Negative	4665	Positive		19	0 - Unknown	3 - Caucasian	Negative	Positive	Negative
86	3 - complaints but incomplete data	Negative			No	43	0 - Unknown	3 - Caucasian	Negative	Negative	Negative
87	1 - Objective urethritis	Positive			Yes	23	b - Hete	3 - Caucasian	Negative	Negative	Positive
88	2 - complaints but no objective urethritis	Negative	0	Negative	No	28	b - Hete	3 - Caucasian	Negative	Negative	Negative
89	1 - Objective urethritis	Negative	87	Positive		51	0 - Unknown	3 - Caucasian	Negative	Negative	Negative
90	2 - complaints but no objective urethritis	Negative	0	Negative	No	36	b - Hete	3 - Caucasian	Negative	Negative	Negative
92	1 - Objective urethritis	Negative			Yes	54	a - Homo/Bi	3 - Caucasian	Negative	Negative	Negative
93	1 - Objective urethritis	Negative			Yes	33	b - Hete	3 - Caucasian	Negative	Positive	Negative
94	2 - complaints but no objective urethritis	Negative	2	Negative	No	18	a - Homo/Bi	3 - Caucasian	Positive	Negative	Negative
95	1 - Objective urethritis	Negative			Yes	27	0 - Unknown	0 - Unknown	Negative	Negative	Negative
96	1 - Objective urethritis	Negative			Yes	29	a - Homo/Bi	3 - Caucasian	Negative	Negative	Negative
97	2 - complaints but no objective urethritis	Negative	1	Negative	No	22	b - Hete	3 - Caucasian	Negative	Negative	Negative
98	1 - Objective urethritis	Negative	1455	Positive	Yes	22	0 - Unknown	0 - Unknown	Negative	Positive	Negative
99	3 - complaints but incomplete data	Negative			No	24	b - Hete	3 - Caucasian	Negative	Negative	Positive
100	2 - complaints but no objective urethritis	Negative	5	Negative	No	27	b - Hete	3 - Caucasian	Negative	Negative	Negative
101	3 - complaints but incomplete data	Negative			No	25	b - Hete	3 - Caucasian	Negative	Negative	Negative
102	1 - Objective urethritis	Negative	81	Positive		34	0 - Unknown	0 - Unknown	Negative	Negative	Negative
103	3 - complaints but incomplete data	Negative			No	31	b - Hete	3 - Caucasian	Negative	Negative	Negative
104	1 - Objective urethritis	Positive	249	Positive		27	a - Homo/Bi	3 - Caucasian	Negative	Negative	Negative
105	2 - complaints but no objective urethritis	Negative	0	Negative	No	26	b - Hete	3 - Caucasian	Negative	Negative	Negative
106	1 - Objective urethritis	Negative	662			39	b - Hete	3 - Caucasian	Negative	Negative	Positive
107	2 - complaints but no objective urethritis	Positive	22	Negative	No	38	b - Hete	3 - Caucasian	Negative	Negative	Negative
108	3 - complaints but incomplete data	Negative			No	61	a - Homo/Bi	3 - Caucasian	Negative	Negative	Negative
109	1 - Objective urethritis	Positive			Yes	29	b - Hete	3 - Caucasian	Negative	Negative	Positive
110	2 - complaints but no objective urethritis	Negative	9	Negative	No	30	a - Homo/Bi	3 - Caucasian	Positive	Negative	Negative
111	3 - complaints but incomplete data	Negative			No	39	b - Hete	3 - Caucasian	Negative	Negative	Positive
112	2 - complaints but no objective urethritis	Negative	1	Negative	No	39	a - Homo/Bi	3 - Caucasian	Negative	Negative	Negative
115	1 - Objective urethritis	Positive	630			44	a - Homo/Bi	3 - Caucasian	Negative	Negative	Negative
116	3 - complaints but incomplete data	Positive			No	52	b - Hete	3 - Caucasian	Negative	Negative	Negative
117	3 - complaints but incomplete data	Negative			No	39	a - Homo/Bi	3 - Caucasian	Positive	Negative	Negative
118	1 - Objective urethritis	Negative			Yes	18	b - Hete	1 - African	Negative	Positive	Positive
119	1 - Objective urethritis	Positive	153	Positive		24	b - Hete	3 - Caucasian	Negative	Negative	Negative
120	1 - Objective urethritis	Negative	136			32	b - Hete	0 - Unknown	Negative	Negative	Positive
121	3 - complaints but incomplete data	Negative			No	27	b - Hete	1 - African	Negative	Negative	Positive
122	2 - complaints but no objective urethritis	Negative	1	Negative	No	30	a - Homo/Bi	3 - Caucasian	Positive	Negative	Positive
123	1 - Objective urethritis	Negative	119	Positive		42	b - Hete	1 - African	Negative	Negative	Positive
124	1 - Objective urethritis	Negative	60	Positive		21	b - Hete	1 - African	Negative	Negative	Negative
125	3 - complaints but incomplete data	Negative			No	30	a - Homo/Bi	3 - Caucasian	Negative	Negative	Negative
128	3 - complaints but incomplete data	Negative			No	28	b - Hete	1 - African	Negative	Negative	Negative
130	3 - complaints but incomplete data	Positive			No	28	b - Hete	3 - Caucasian	Negative	Negative	Negative
131	2 - complaints but no objective urethritis	Negative	19	Negative	No	43	b - Hete	3 - Caucasian	Negative	Negative	Negative
132	1 - Objective urethritis	Negative	72			47	b - Hete	3 - Caucasian	Negative	Negative	Negative
133	3 - complaints but incomplete data	Negative			No	26	a - Homo/Bi	1 - African	Negative	Negative	Negative
134	3 - complaints but incomplete data	Negative			No	36	a - Homo/Bi	3 - Caucasian	Negative	Negative	Negative
136	3 - complaints but incomplete data	Negative			No	29	b - Hete	3 - Caucasian	Negative	Negative	Negative
137	2 - complaints but no objective urethritis	Negative	0	Negative	No	68	a - Homo/Bi	3 - Caucasian	Negative	Negative	Negative
138	1 - Objective urethritis	Negative	332	Positive		27	b - Hete	3 - Caucasian	Negative	Positive	Negative
139	2 - complaints but no objective urethritis	Negative	4	Negative	No	42	b - Hete	1 - African	Negative	Negative	Negative
140	2 - complaints but no objective urethritis	Negative	2		No	34	a - Homo/Bi	3 - Caucasian	Negative	Negative	Negative
142	3 - complaints but incomplete data	Negative			No	25	a - Homo/Bi	3 - Caucasian	Negative	Negative	Negative
143	1 - Objective urethritis	Positive	40			41	b - Hete	3 - Caucasian	Negative	Negative	Negative
144	1 - Objective urethritis	Negative			Yes	29	b - Hete	0 - Unknown	Negative	Positive	Negative
145	1 - Objective urethritis	Negative			Yes	26	a - Homo/Bi	2 - Asian	Negative	Negative	Negative
146	2 - complaints but no objective urethritis	Negative	1	Negative	No	54	b - Hete	3 - Caucasian	Negative	Negative	Negative
147	1 - Objective urethritis	Negative	58	Positive		43	b - Hete	3 - Caucasian	Negative	Negative	Positive
148	2 - complaints but no objective urethritis	Negative	4	Negative	No	41	a - Homo/Bi	3 - Caucasian	Positive	Negative	Negative
149	3 - complaints but incomplete data	Negative			No	30	b - Hete	3 - Caucasian	Negative	Negative	Negative
150	1 - Objective urethritis	Negative	2484			28	b - Hete	1 - African	Negative	Negative	Negative
151	1 - Objective urethritis	Negative	167	Positive		37	b - Hete	1 - African	Negative	Positive	Negative
152	1 - Objective urethritis	Negative	139	Positive		20	0 - Unknown	1 - African	Negative	Positive	Negative
153	1 - Objective urethritis	Negative	358	Positive		39	b - Hete	3 - Caucasian	Negative	Negative	Negative
154	3 - complaints but incomplete data	Negative		Negative		35	b - Hete	3 - Caucasian	Negative	Negative	Negative
155	3 - complaints but incomplete data	Negative			No	30	0 - Unknown	3 - Caucasian	Negative	Negative	Negative
156	3 - complaints but incomplete data	Negative			No	25	b - Hete	3 - Caucasian	Negative	Positive	Negative
157	3 - complaints but incomplete data	Positive			No	29	a - Homo/Bi	3 - Caucasian	Negative	Negative	Negative
159	3 - complaints but incomplete data	Negative			No	27	0 - Unknown	3 - Caucasian	Negative	Negative	Negative
160	1 - Objective urethritis	Negative	2827	Positive		21	b - Hete	1 - African	Negative	Positive	Positive
161	1 - Objective urethritis	Negative	138			28	a - Homo/Bi	3 - Caucasian	Negative	Positive	Positive
162	1 - Objective urethritis	Negative	10	Positive	No	29	0 - Unknown	3 - Caucasian	Negative	Negative	Positive
163	1 - Objective urethritis	Negative	5112	Positive		37	0 - Unknown	2 - Asian	Negative	Positive	Negative
164	1 - Objective urethritis	Negative			Yes	26	0 - Unknown	0 - Unknown	Negative	Positive	Negative
165	1 - Objective urethritis	Negative	374	Positive		26	a - Homo/Bi	3 - Caucasian	Positive	Negative	Negative
166	1 - Objective urethritis	Negative			Yes	23	a - Homo/Bi	3 - Caucasian	Negative	Positive	Positive
167	1 - Objective urethritis	Negative	1201			47	a - Homo/Bi	3 - Caucasian	Negative	Positive	Negative
168	1 - Objective urethritis	Positive	145			31	b - Hete	1 - African	Negative	Negative	Negative
169	3 - complaints but incomplete data	Negative			No	39	b - Hete	1 - African	Negative	Negative	Positive
170	2 - complaints but no objective urethritis	Negative	9	Negative	No	27	b - Hete	1 - African	Negative	Negative	Negative
171	3 - complaints but incomplete data	Positive			No	34	b - Hete	3 - Caucasian	Negative	Negative	Negative
172	1 - Objective urethritis	Negative	40	Positive		21	0 - Unknown	0 - Unknown	Negative	Negative	Negative
173	1 - Objective urethritis	Negative			Yes	26	a - Homo/Bi	3 - Caucasian	Negative	Positive	Negative
175	3 - complaints but incomplete data	Negative			No	34	0 - Unknown	0 - Unknown	Negative	Negative	Negative
176	3 - complaints but incomplete data	Negative	33	Negative	No	36	b - Hete	3 - Caucasian	Negative	Negative	Positive
177	1 - Objective urethritis	Negative	499	Positive		34	0 - Unknown	3 - Caucasian	Negative	Negative	Negative
178	1 - Objective urethritis	Negative			Yes	30	0 - Unknown	3 - Caucasian	Negative	Positive	Positive
179	3 - complaints but incomplete data	Negative			No	56	b - Hete	3 - Caucasian	Negative	Negative	Negative
180	2 - complaints but no objective urethritis	Negative	11	Negative	No	23	b - Hete	3 - Caucasian	Negative	Negative	Negative
182	1 - Objective urethritis	Negative	660	Positive		30	b - Hete	3 - Caucasian	Negative	Positive	Negative
183	1 - Objective urethritis	Negative	13	Positive	No	37	0 - Unknown	3 - Caucasian	Negative	Negative	Negative
184	2 - complaints but no objective urethritis	Negative	1	Negative	No	26	b - Hete	3 - Caucasian	Negative	Negative	Negative
185	2 - complaints but no objective urethritis	Negative	1		No	25	a - Homo/Bi	3 - Caucasian	Negative	Positive	Negative
187	1 - Objective urethritis	Negative			Yes	41	a - Homo/Bi	3 - Caucasian	Positive	Negative	Negative
188	2 - complaints but no objective urethritis	Negative	2	Negative	No	28	a - Homo/Bi	3 - Caucasian	Negative	Negative	Negative
189	3 - complaints but incomplete data	Negative			No	34	0 - Unknown	3 - Caucasian	Positive	Negative	Negative
190	1 - Objective urethritis	Negative			Yes	23	b - Hete	3 - Caucasian	Negative	Negative	Positive
191	2 - complaints but no objective urethritis	Negative	4	Negative	No	27	a - Homo/Bi	3 - Caucasian	Negative	Negative	Negative
192	1 - Objective urethritis	Negative	1547	Positive		26	b - Hete	3 - Caucasian	Negative	Positive	Negative
193	3 - complaints but incomplete data	Negative			No	32	b - Hete	3 - Caucasian	Negative	Negative	Negative
194	1 - Objective urethritis	Positive	130			31	a - Homo/Bi	1 - African	Negative	Positive	Positive
195	3 - complaints but incomplete data	Negative			No	27	0 - Unknown	3 - Caucasian	Negative	Negative	Positive
196	3 - complaints but incomplete data	Negative			No	37	b - Hete	3 - Caucasian	Negative	Negative	Negative
197	2 - complaints but no objective urethritis	Negative	1	Negative	No	20	b - Hete	3 - Caucasian	Negative	Negative	Negative
198	2 - complaints but no objective urethritis	Negative	2	Negative		37	b - Hete	3 - Caucasian	Negative	Negative	Negative
199	3 - complaints but incomplete data	Negative			No	30	a - Homo/Bi	1 - African	Negative	Negative	Negative
200	1 - Objective urethritis	Negative	13	Positive	No	19	b - Hete	1 - African	Negative	Negative	Positive
201	2 - complaints but no objective urethritis	Negative	0	Negative	No	31	b - Hete	3 - Caucasian	Negative	Negative	Negative
202	2 - complaints but no objective urethritis	Negative	1	Negative	No	24	0 - Unknown	3 - Caucasian	Negative	Negative	Negative
203	1 - Objective urethritis	Negative	3808			23	a - Homo/Bi	3 - Caucasian	Negative	Positive	Negative
204	1 - Objective urethritis	Negative	2693	Positive		22	0 - Unknown	3 - Caucasian	Negative	Positive	Negative
205	2 - complaints but no objective urethritis	Negative	3	Negative	No	35	b - Hete	3 - Caucasian	Negative	Negative	Negative
206	1 - Objective urethritis	Negative			Yes	34	a - Homo/Bi	3 - Caucasian	Negative	Negative	Negative
207	2 - complaints but no objective urethritis	Negative	3	Negative	No	41	a - Homo/Bi	3 - Caucasian	Negative	Negative	Negative
208	2 - complaints but no objective urethritis	Negative	1		No	37	b - Hete	3 - Caucasian	Negative	Negative	Negative
209	1 - Objective urethritis	Negative	311	Positive		18	a - Homo/Bi	3 - Caucasian	Negative	Positive	Negative
211	1 - Objective urethritis	Negative	829	Positive		30	a - Homo/Bi	3 - Caucasian	Positive	Negative	Negative
212	1 - Objective urethritis	Negative			Yes	47	a - Homo/Bi	3 - Caucasian	Negative	Positive	Negative
213	2 - complaints but no objective urethritis	Negative	1	Negative	No	19	b - Hete	1 - African	Negative	Negative	Negative
214	1 - Objective urethritis	Negative			Yes	36	a - Homo/Bi	3 - Caucasian	Negative	Negative	Negative
